# Supplementary material for: Aberrant GlyRS-HDAC6 interaction linked to axonal transport deficits in Charcot-Marie-Tooth neuropathy
Source: Nat Commun. 2018 Mar 8;9:1007. doi: 10.1038/s41467-018-03461-z (PMC5843656; doi:10.1038/s41467-018-03461-z)
Supplement: Supplementary file 4 — Supplementary Software 1 [file 41467_2018_3461_MOESM4_ESM.txt]

dir1 = getDirectory("Choose Source Directory");         
dir2 = getDirectory("Choose DESTINATION Dierectory")    
list = getFileList(dir1); 
file0 = list [0]; 
run("Image Sequence...", "open=["+dir1+"/"+file0+"] number=60 starting=1 increment=1 scale=100 file=[] or=[] sort");                          
myImageID = getImageID();                            
run("Set Scale...", "distance=1 known=0.16 pixel=1 unit=micron");
setTool(0);                                            
beep();                                                
waitForUser("select axon region to crop")              
selectImage(myImageID);                               
run("Crop");                                           
name = File.getName(dir1);                             
path=dir2+name;
run("AVI... ", "compression=Uncompressed frame=20 save=["+path+"_movie.avi]");        
run("Reslice [/]...", "input=0.160 output=0.160 start=left");
run("Z Project...", "projection=[Max Intensity]");         
saveAs("Tiff", dir2+name+"_kymograph"); 
close();
close();
close();
